# Supplementary material for: Cooling Performance Prediction of Particle-Based Radiative Cooling Film Considering Particle Size Distribution
Source: Micromachines (Basel). 2024 Feb 21;15(3):292. doi: 10.3390/mi15030292 (PMC10972170; doi:10.3390/mi15030292)
Supplement: Supplementary file 1 [file micromachines-15-00292-s001.zip]

Archive with 1 entries (1 files):
- micromachines-2885029-supplementary.pdf
